# Supplementary material for: A novel deep learning-based point-of-care diagnostic method for detecting Plasmodium falciparum with fluorescence digital microscopy
Source: PLoS One. 2020 Nov 17;15(11):e0242355. doi: 10.1371/journal.pone.0242355 (PMC7671488; doi:10.1371/journal.pone.0242355)
Supplement: S1 File — (XLSX) [file pone.0242355.s005.xlsx]

## Sheet: DLS 1 vs DLS 2
		Deep-learning system 1 (DLS 1)	Deep-learning system 2 (DLS 2)
Model		Developed using the Aiforia Cloud service	Developed using a pre-trained model (GoogLeNet)
Type of software		Commercially-available	Proprietarily developed (Open Source)
Platform		Cloud-based (Remote server)	Run locally on device (computer)
Input data		Hybrid images (brightfield and fluorescent combined)	Separate brightfield and fluorescent channels

## Sheet: Raw data
Slide_number	d0_qPCR	d3_qPCR	d0_giemsa	d0_giemsa_parasitemia_percentage	is_training	has_qPCRd0	has_d3	dls1_d0_parasites	dls1_day0_rbc	dls1_d0_parasitemia_percentage	dls1_d0_pUL_parasitemia_percentage	dls1_d3_parasites	dls1_d3_rbc	dls1_d3_parasitemia	dls2_d0_parasites	dls2_d0_rbc	dl2_d0_parasitemia_percentage	dl2_d0_parasitemia_percentage	dl2_d3_parasites	dls2_d3_rbc	dls_d3_parasitemia	DLS_mean_d0_parasitemia	DLS_pUL_mean_d0_parasitemia	visual_d0_parasites	visual_d0_parasitemia_percentage	visual_d3_parasites	visual_d3_parasitemia
1		0.334823	21140	0.4228	1	0	1				0				732	19054	3.84171	1.92086e+07	6	18551	0.000323433	1.92086	9.60428e+06
2		1.91314	14840	0.2968	1	0	0				0				453	18512	2.44706	1.22353e+07				1.22353	6.11765e+06
3		7.68434	154660	3.0932	1	0	0				0				453	12031	3.76527	1.88264e+07				1.88264	9.41318e+06
4		0.76903	250180	5.0036	1	0	0				0				583	20248	2.8793	1.43965e+07				1.43965	7.19824e+06
5		0	5280	0.1056	1	0	0				0				141	17796	0.792313	3.96156e+06				0.396156	1.98078e+06
6			190260	3.8052	1	0	0				0				736	21115	3.48567	1.74284e+07				1.74284	8.71418e+06
7	22223.9	0.435391	2120	0.0424	1	1	1			1.4	7000000				264	18956	1.3927	6.96349e+06	3	17324	0.00017317	1.39635	6.98175e+06
8		0.305592	7360	0.1472	1	0	1				0				86	17683	0.486343	2.43171e+06	6	18541	0.000323607	0.243171	1.21586e+06
9			2560	0.0512	1	0	0				0				26	18224	0.142669	713345				0.0713345	356673
10		0.733536	43360	0.8672	1	0	0				0				172	19666	0.874606	4.37303e+06				0.437303	2.18651e+06
11		0.293749	8520	0.1704	1	0	0				0				56	19108	0.293071	1.46535e+06				0.146535	732677
12		4.40919	122620	2.4524	0	0	0	344	25087	1.35268	6.7634e+06				281	21487	1.30777	6.53884e+06				1.33022	6.65112e+06	334	1.33137
13	59030.2	8.51269	152000	3.04	0	1	0	1151	19196	5.65685	2.82843e+07				1017	18256	5.57077	2.78539e+07				5.61381	2.80691e+07	1157.5	6.0299
14		0.0489997	3960	0.0792	1	0	1				0				31	18650	0.16622	831099	1	4891	0.000204457	0.0831099	415550
15		1.68483	184000	3.68	1	0	1				0				947	16871	5.61318	2.80659e+07	26	20271	0.00128262	2.80659	1.4033e+07
16		4.58111	78040	1.5608	1	0	0				0				381	14381	2.64933	1.32466e+07				1.32466	6.62332e+06
17	131880	8.18852	73840	1.4768	1	1	0			4.34	21700000				820	18472	4.43915	2.21958e+07				4.38958	2.19479e+07
18		0.549027	71280	1.4256	0	0	0	303	22259	1.34297	6.71483e+06				279	20725	1.3462	6.731e+06				1.34458	6.72292e+06	308.5	1.38596
19		3.12909	70900	1.418	1	0	0				0				910	21047	4.32366	2.16183e+07				2.16183	1.08091e+07
20		0.876932	47720	0.9544	1	0	0				0				264	19899	1.3267	6.6335e+06				0.66335	3.31675e+06
21	11021.1	0.397278	50000	1	0	1	1	95	23170	0.408339	2.04169e+06	16	23446	0.0681954	78	14928	0.522508	2.61254e+06	33	16033	0.00205825	0.465423	2.32712e+06	123.5	0.533017	2	8.53024e-05
22	41272.9	22.2233	59400	1.188	0	1	0	489	23454	2.04235	1.02118e+07				405	21018	1.92692	9.6346e+06				1.98464	9.92318e+06	494	2.10625
23	44063.1	4.34471	168220	3.3644	0	1	0	516	23294	2.16716	1.08358e+07				475	21514	2.20786	1.10393e+07				2.18751	1.09376e+07	515.5	2.21302
24		0.230725	1700	0.034	0	0	1	125	24660	0.504337	2.52169e+06	1	21870	0.00457226	99	19770	0.500759	2.50379e+06	0	13962	0	0.502548	2.51274e+06	122	0.494728	0	0
25	38371	1.25816	169040	3.3808	0	1	0	348	24480	1.40164	7.00822e+06				293	19924	1.47059	7.35294e+06				1.43612	7.18058e+06	360	1.47059
26	28610.4	1.5915	41780	0.8356	0	1	0	504	24604	2.00733	1.00366e+07				462	21931	2.10661	1.0533e+07				2.05697	1.02848e+07	511	2.0769
27	28042.9	15.2837	47700	0.954	0	1	0	380	19771	1.88576	9.42881e+06				367	19132	1.91825	9.59126e+06				1.90201	9.51004e+06	389	1.96753
28	2460.6	0.694992	5440	0.1088	0	1	0	123	23353	0.523939	2.6197e+06				100	18923	0.528457	2.64229e+06				0.526198	2.63099e+06	123.5	0.52884
29		0.548735	90700	1.814	0	0	1	658	22113	2.88964	1.44482e+07	65	19690	0.329031	562	17626	3.18847	1.59424e+07	69	17663	0.00390647	3.03906	1.51953e+07	676	3.05703	7	0.00035551
30		0.540957	6900	0.138	0	0	0	27	22097	0.122039	610197				18	16099	0.111808	559041				0.116924	584619	23.5	0.106349
31		0.204389	109	0.00218	0	0	1	98	21217	0.45977	2.29885e+06	14	23392	0.0598137	83	17453	0.475563	2.37781e+06	4	20242	0.000197609	0.467667	2.33833e+06	101	0.476033	5.5	0.000235123
32		4.45837	134580	2.6916	0	0	0	171	22352	0.759224	3.79612e+06				157	19591	0.801388	4.00694e+06				0.780306	3.90153e+06	166.5	0.7449
33	264260	6.9128	118000	2.36	1	1	0			8.7	43500000				1577	17606	8.95717	4.47859e+07				8.82859	4.41429e+07
34	12413.5	0.358745	10000	0.2	0	1	1	197	21064	0.926579	4.6329e+06	9	26049	0.0345383	183	18698	0.978714	4.89357e+06	4	21183	0.000188831	0.952647	4.76323e+06	208.5	0.98984	3	0.000115168
35	65638.3	2.27115	44000	0.88	0	1	0	496	21699	2.23474	1.11737e+07				455	19787	2.29949	1.14974e+07				2.26711	1.13356e+07	496	2.28582
36		0.597412	30780	0.6156	0	0	0	170	22121	0.76264	3.8132e+06				147	18746	0.784167	3.92084e+06				0.773403	3.86702e+06	171	0.773021
37	28610.4	6.10948	121580	2.4316	0	1	0	240	18817	1.25938	6.2969e+06				214	17008	1.25823	6.29116e+06				1.25881	6.29403e+06	244	1.2967
38	101748	5.02305	77200	1.544	1	1	0			6.17	30850000				1287	20345	6.32588	3.16294e+07				6.24794	3.12397e+07
39			8400	0.168	0	0	0	93	21961	0.421692	2.10846e+06				86	19097	0.450333	2.25166e+06				0.436012	2.18006e+06	96.5	0.439415
40		0.805109	23720	0.4744	0	0	1	192	23545	0.808864	4.04432e+06	13	19234	0.067543	172	19208	0.89546	4.4773e+06	7	15936	0.000439257	0.852162	4.26081e+06	192	0.81546	4.5	0.000233961
41		7.08403	199620	3.9924	0	0	0	929	16830	5.23115	2.61558e+07				796	15151	5.25378	2.62689e+07				5.24246	2.62123e+07	947.5	5.62983
42		2.06194	2480	0.0496	0	0	0	34	27278	0.124487	622437				32	23360	0.136986	684932				0.130737	653684	33.5	0.12281
43		19.0994	114080	2.2816	0	0	0	706	29141	2.3654	1.1827e+07				554	21055	2.6312	1.3156e+07				2.4983	1.24915e+07	695.5	2.38667
44		0.541015	3300	0.066	0	0	1	146	24865	0.583743	2.91872e+06	23	20698	0.110999	121	19660	0.615463	3.07731e+06	9	15347	0.000586434	0.599603	2.99802e+06	146	0.587171	4.5	0.000217412
45	20671.9	1.16107	11820	0.2364	0	1	0	445	20182	2.15737	1.07868e+07				416	18770	2.2163	1.10815e+07				2.18683	1.09342e+07	460.5	2.28174
46		0.509124	49680	0.9936	0	0	1	433	19483	2.17413	1.08707e+07	4	19204	0.0208247	394	17920	2.19866	1.09933e+07	0	17253	0	2.1864	1.0932e+07	434.5	2.23015	2	0.000104145
47			5600	0.112	0	0	0	19	26938	0.0704826	352413				15	21391	0.0701229	350615				0.0703028	351514	23	0.0853812
48	10831.7	0.178058	3380	0.0676	0	1	0	276	23453	1.16313	5.81567e+06				253	20666	1.22423	6.12117e+06				1.19368	5.96842e+06	277.5	1.18322
49		2.6408	50940	1.0188	0	0	1	851	22148	3.70016	1.85008e+07	6	20500	0.0292597	773	20044	3.85652	1.92826e+07	7	17439	0.000401399	3.77834	1.88917e+07	852.5	3.84911	2	9.7561e-05
50		0.46316	16360	0.3272	0	0	0	73	23855	0.305082	1.52541e+06				69	20764	0.332306	1.66153e+06				0.318694	1.59347e+06	71	0.297632
51		0.42312	2360	0.0472	0	0	1	14	33666	0.0415677	207838	5	28006	0.0178501	12	27581	0.0435082	217541	8	22560	0.00035461	0.042538	212690	13	0.0386146	2	7.14133e-05
52		1.43012	67480	1.3496	0	0	0	236	20346	1.14663	5.73316e+06				210	19012	1.10457	5.52283e+06				1.1256	5.628e+06	234	1.1501
53		0.378598	17200	0.344	0	0	0	93	31159	0.297581	1.4879e+06				82	23112	0.354794	1.77397e+06				0.326188	1.63094e+06	92.5	0.296864
54		4.69585	20260	0.4052	0	0	0	825	20914	3.79502	1.89751e+07				753	19439	3.87366	1.93683e+07				3.83434	1.91717e+07	822.5	3.93277
55		0.770178	39600	0.792	0	0	0	340	18669	1.78863	8.94313e+06				307	16678	1.84075	9.20374e+06				1.81469	9.07344e+06	358	1.91762
56		0.970904	34040	0.6808	0	0	1	97	25259	0.382552	1.91276e+06	6	25066	0.0239311	86	21364	0.402546	2.01273e+06	1	20371	4.90894e-05	0.392549	1.96275e+06	97	0.384022	1.5	5.9842e-05
57		6.48913	23560	0.4712	0	0	0	418	20502	1.99809	9.99044e+06				341	18290	1.86441	9.32203e+06				1.93125	9.65624e+06	416	2.02907
58		88.666	231360	4.6272	0	0	1	2663	24415	9.83455	4.91728e+07	10	21009	0.047576	2290	22633	10.118	5.05898e+07	11	18802	0.000585044	9.97626	4.98813e+07	2637	10.8007	5.5	0.000261793
59		0.337982	71640	1.4328	0	0	1	571	27322	2.04711	1.02355e+07	0	24376	0	485	21889	2.21572	1.10786e+07	1	18930	5.28262e-05	2.13142	1.06571e+07	579	2.11917	0	0
60		1.46424	1880	0.0376	0	0	0	53	24070	0.219707	1.09854e+06				48	22124	0.216959	1.08479e+06				0.218333	1.09167e+06	55.5	0.230577
61	6876.51	0.265538	9900	0.198	0	1	0	114	26678	0.4255	2.1275e+06				93	18734	0.496424	2.48212e+06				0.460962	2.30481e+06	114.5	0.429193
62		0.946402	69800	1.396	0	0	1	211	24945	0.838766	4.19383e+06	7	23999	0.0291594	191	21476	0.889365	4.44682e+06	7	19960	0.000350701	0.864065	4.32033e+06	210.5	0.843856	4.5	0.000187508
63		2.68293	1260	0.0252	0	0	0	65	19326	0.335207	1.67604e+06				63	18004	0.349922	1.74961e+06				0.342565	1.71282e+06	65.5	0.338922
64	1104.84		9880	0.1976	0	1	0	51	24997	0.203609	1.01805e+06				42	22473	0.186891	934455				0.19525	976250	50.5	0.202024
65		9.25056	257200	5.144	0	0	0	1512	19231	7.28921	3.6446e+07				1378	19252	7.1577	3.57885e+07				7.22345	3.61173e+07	1505	7.82591
66		27.3821	63480	1.2696	0	0	0	824	3602	18.6173	9.30863e+07				768	20299	3.78344	1.89172e+07				11.2003	5.60017e+07	872.5	24.2227
67		0.228966	4480	0.0896	0	0	0	46	32177	0.142755	713776				44	27017	0.16286	814302				0.152808	764039	46	0.142959
68	10858.6	1.99845	116400	2.328	0	1	0	204	25462	0.794826	3.97413e+06				180	20192	0.891442	4.45721e+06				0.843134	4.21567e+06	205	0.805121
69		5.87283	81020	1.6204	0	0	0	683	23695	2.80171	1.40085e+07				555	19123	2.90226	1.45113e+07				2.85199	1.42599e+07	685.5	2.89302
70		2.5529	119200	2.384	0	0	0	611	22670	2.62446	1.31223e+07				562	20510	2.74013	1.37006e+07				2.68229	1.34115e+07	610.5	2.69299
71		1.84401	48880	0.9776	0	0	0	198	21596	0.908507	4.54253e+06				195	18994	1.02664	5.1332e+06				0.967573	4.83787e+06	194	0.898315
72		18.9164	158920	3.1784	0	0	0	1962	18638	9.52427	4.76214e+07				1654	17633	9.38014	4.69007e+07				9.45221	4.7261e+07	1928	10.3445
73	9524.02	1.97979	28760	0.5752	0	1	0	171	25435	0.667812	3.33906e+06				145	20779	0.69782	3.4891e+06				0.682816	3.41408e+06	176	5.22721
74		38.3879	14280	0.2856	0	0	0	162	24529	0.65611	3.28055e+06				143	18976	0.753583	3.76792e+06				0.704846	3.52423e+06	163	0.66452
75		5.89042	13260	0.2652	0	0	1	26	23426	0.110865	554324	5	20113	0.0248534	21	20031	0.104838	524188	2	17103	0.000116939	0.107851	539256	25	0.106719	0.5	2.48595e-05
76		4.38357	164960	3.2992	0	0	0	845	25313	3.23037	1.61518e+07				800	22955	3.48508	1.74254e+07				3.35772	1.67886e+07	854.5	3.37574
77		13.0633	307600	6.152	0	0	0	1218	21005	5.48081	2.7404e+07				1063	18769	5.66359	2.8318e+07				5.5722	2.7861e+07	1228	5.84623
78		11.8732	27920	0.5584	0	0	0	597	27221	2.14609	1.07305e+07				511	21310	2.39794	1.19897e+07				2.27201	1.13601e+07	599.5	2.20234
79		1.75113	45460	0.9092	0	0	0	280	24870	1.11332	5.5666e+06				266	22019	1.20805	6.04024e+06				1.16068	5.80342e+06	296	1.19019
80		0.931302	38760	0.7752	0	0	0	147	23034	0.63414	3.1707e+06				131	20473	0.639867	3.19934e+06				0.637004	3.18502e+06	147	0.638187
81		0.317949	20120	0.4024	0	0	0	125	27637	0.450256	2.25128e+06				107	22359	0.478554	2.39277e+06				0.464405	2.32203e+06	125	0.452292
82		4.05015	18880	0.3776	0	0	1	123	23163	0.528214	2.64107e+06	11	24000	0.0458123	119	21399	0.556101	2.7805e+06	2	21162	9.4509e-05	0.542158	2.71079e+06	124.5	0.537495	3.5	0.000145833
83		4.64066	51600	1.032	0	0	0	696	24160	2.80013	1.40006e+07				588	20609	2.85312	1.42656e+07				2.82663	1.41331e+07	688.5	2.84975
84	10566.8	1.08297	45320	0.9064	0	1	0	220	17654	1.23084	6.15419e+06				201	16660	1.20648	6.03241e+06				1.21866	6.0933e+06	217.5	1.23202
85		4.01224	6340	0.1268	0	0	0	581	23909	2.3724	1.1862e+07				476	19532	2.43703	1.21851e+07				2.40471	1.20236e+07	597	2.49697
86		1.09633	33280	0.6656	0	0	0	226	24297	0.921584	4.60792e+06				200	20629	0.969509	4.84754e+06				0.945546	4.72773e+06	231	0.950735
87			1000	0.02	0	0	0	16	41564	0.03848	192400				19	32959	0.0576474	288237				0.0480637	240319	19	0.0457126
88		0.604823	40600	0.812	0	0	1	253	26559	0.943607	4.71804e+06	2	21147	0.00945671	196	18619	1.05269	5.26344e+06	6	16646	0.000360447	0.998148	4.99074e+06	260	0.978953	0.5	2.3644e-05
89	35318.7	17.3485	52680	1.0536	1	1	0			2.2	11000000				492	20832	2.36175	1.18088e+07				2.28088	1.14044e+07
90		0.739291	3480	0.0696	0	0	0	45	23725	0.189314	946571				39	16367	0.238284	1.19142e+06				0.213799	1.069e+06	44	0.185458
91	14300.2	1.9866	55940	1.1188	1	1	0			1.15	5750000				235	20321	1.15644	5.7822e+06				1.15322	5.7661e+06
92		0.648251	77280	1.5456	1	0	0				0				233	16018	1.45461	7.27307e+06				0.727307	3.63653e+06
93	52680	16.7156	24940	0.4988	0	1	1	219	25022	0.867636	4.33818e+06	13	25960	0.050052	191	21245	0.899035	4.49518e+06	5	19762	0.000253011	0.883336	4.41668e+06	220	0.879226	11	0.000423729
94	90307	15.5334	220800	4.416	1	1	0			4.42	22100000				917	19721	4.64987	2.32493e+07				4.53493	2.26747e+07
95		1.83054	73020	1.4604	0	0	0	209	24166	0.857436	4.28718e+06				208	20241	1.02762	5.13809e+06				0.942527	4.71263e+06	231	0.955888
96		0.176392	53780	1.0756	0	0	0	356	26291	1.33599	6.67993e+06				325	21876	1.48565	7.42823e+06				1.41082	7.05408e+06	357	1.35788
97		1.09951	31660	0.6332	0	0	1	313	22809	1.35369	6.76845e+06	3	24878	0.0120574	289	20497	1.40996	7.04981e+06	3	20831	0.000144016	1.38183	6.90913e+06	314.5	1.37884	1.5	6.02942e-05
98	15445.7	2.93298	67800	1.356	0	1	0	286	26056	1.08572	5.42859e+06				252	21942	1.14848	5.74241e+06				1.1171	5.5855e+06	285.5	1.09572
99		3.85581	23140	0.4628	0	0	0	181	24464	0.734429	3.67214e+06				164	21424	0.765497	3.82748e+06				0.749963	3.74981e+06	180	0.735775
100		5.53135	117800	2.356	0	0	1	722	26051	2.69675	1.34837e+07	5	25015	0.019984	666	23847	2.7928	1.3964e+07	3	19333	0.000155175	2.74478	1.37239e+07	725.5	2.78492	3	0.000119928
